# Supplementary material for: Zonarol Protected Liver from Methionine- and Choline-Deficient Diet-Induced Nonalcoholic Fatty Liver Disease in a Mouse Model
Source: Nutrients. 2021 Sep 29;13(10):3455. doi: 10.3390/nu13103455 (PMC8537643; doi:10.3390/nu13103455)
Supplement: Supplementary file 1 [file nutrients-13-03455-s001.zip]

Archive with 1 entries (1 files):
- nutrients-1370895-supplementary.pdf
